# Supplementary material for: Dynamic evolution of transient receptor potential vanilloid (TRPV) ion channel family with numerous gene duplications and losses
Source: Front Endocrinol (Lausanne). 2022 Nov 1;13:1013868. doi: 10.3389/fendo.2022.1013868 (PMC9664204; doi:10.3389/fendo.2022.1013868)
Supplement: Supplementary Table 1 — Accession numbers of TRPV sequences used for phylogeny analyses, with indication of current gene names in databases and of our proposed phylogenetically-based names ( Figures 1 , 2 , 6 ). [file Table_1.xlsx]

## Sheet: Suppl Table S1
Supplementary Table S1
Sequence name in phylogeny figures 2 and 5	Species common name	Species scientific name	Gene Accession number	Protein Accession number	Gene name in current databases	Proposed name
VERTEBRATE TRPV
TRPV1
ACTINOPTERYGIAN TRPV1
A_anguilla_TRPV1_Chr9	European eel	Anguilla anguilla	CLC		TRPV1	TRPV1a
S_salar_TRPV1_ENS4561	Atlantic salmon	Salmo salar	ENSSSAG00000004561	ENSSSAT00000009861.1	TRPV1	TRPV1aα
S_salar_TRPV2_XM8070	Atlantic salmon	Salmo salar	XM_014138070.1	XP_013993545.1	TRPV2	TRPV1aβ
O_mykiss_TRPV1_XM8024	Rainbow trout	Oncorhynchus mykiss	XM_021618024.2	XP_021473699.2	TRPV1	TRPV1aα
O_mykiss_TRPV1_ENS6242	Rainbow trout	Oncorhynchus mykiss	ENSOMYG00000026242	ENSOMYT00000061950.1	TRPV1	TRPV1aβ
T_rubripes_TRPV1_ENS0719	Fugu	Takifugu rubripes	ENSTRUG00000000719	ENSTRUT00000074776.1	TRPV1	TRPV1a
T_rubripes_ENS4689	Fugu	Takifugu rubripes	ENSTRUG00000004689	ENSTRUT00000011192.3	Non-annotated	TRPV1b
O_niloticus_TRPV1_ENS2801	Nile tilapia	Oreochromis niloticus	ENSONIG00000012801	ENSONIT00000084847.1	TRPV1	TRPV1a
O_niloticus_ENS6315	Nile tilapia	Oreochromis niloticus	ENSONIG00000036315	ENSONIT00000075606.1	Non-annotated	TRPV1b
L_oculatus_TRPV1_ENS3350	Spotted gar	Lepisosteus oculatus	ENSLOCG00000003350	ENSLOCT00000003967.1	TRPV1-like	TRPV1
S_formosus_TRPV1_ENS5422	Asian bonytongue	Scleropages formosus	ENSSFOG00015015422	ENSSFOT00015054131.1	TRPV1	TRPV1a
C_harengus_TRPV1_ENS4199	Atlantic herring	Clupea harengus	ENSCHAG00000014199	ENSCHAT00000032754.1	TRPV1-like	TRPV1a
C_harengus_TRPV2_ENS4964	Atlantic herring	Clupea harengus	ENSCHAG00000024964	ENSCHAT00000059400.1	TRPV2	TRPV1b
S_maximus_TRPV1_ENS0294	Turbot	Scophthalmus maximus	ENSSMAG00000000294	ENSSMAT00000061523.1	TRPV1-like	TRPV1a
S_maximus_ENS8997	Turbot	Scophthalmus maximus	ENSSMAG00000018997	ENSSMAT00000031374.2	Non-annotated	TRPV1b
D_rerio_TRPV1_ENS9883	Zebrafish	Danio rerio	ENSDARG00000059883	ENSDART00000083731.5	TRPV1	TRPV1a
T_nigroviridis_TRPV2_ENS6438	Tetraodon	Tetraodon nigroviridis	ENSTNIG00000006438	ENSTNIT00000009377.1	TRPV2	TRPV1b
T_nigroviridis_TRPV1_ENS8533	Tetraodon	Tetraodon nigroviridis	ENSTNIG00000008533	ENSTNIT00000011555.1	TRPV1	TRPV1a
O_latipes_TRPV1_ENS1473	Japanese medaka	Oryzias latipes	ENSORLG00000011473	ENSORLT00000014368.2	TRPV1	TRPV1a
O_latipes_TRPV1_ENS9342	Japanese medaka	Oryzias latipes	ENSORLG00000029342	ENSORLT00000027385.1	TRPV1	TRPV1b
G_aculeatus_TRPV1_ENS0253	Stickleback	Gasterosteus aculeatus	ENSGACG00000020253	ENSGACT00000026813.1	TRPV1	TRPV1a
E_lucius_TRPV1_ENS1897	Northern pike	Esox lucius	ENSELUG00000021897	ENSELUT00000067452.1	TRPV1	TRPV1a
E_calabaricus_TRPV1_ENS3662	Reedfish	Erpetoichthys calabaricus	ENSECRG00000013662	ENSECRT00000020798.1	TRPV1	TRPV1
G_morhua_TRPV1_XM0998	Atlantic cod	Gadus morhua	XM_030360998.1	XP_030216858.1	TRPV1 like	gaTRPV1a-1
G_morhua_TRPV1_XM0875	Atlantic cod	Gadus morhua	XM_030340875.1	XP_030196735.1	TRPV1 like	gaTRPV1a-2
G_morhua_TRPV1_XM0878	Atlantic cod	Gadus morhua	XM_030340878.1	XP_030196738.1	TRPV1 like	gaTRPV1a-3
G_morhua_TRPV1_XM0347	Atlantic cod	Gadus morhua	XM_030380347.1	XP_030236207.1	TRPV1 like	gaTRPV1b-1
G_morhua_TRPV1_XM0351	Atlantic cod	Gadus morhua	XM_030380351.1	XP_030236211.1	TRPV1 like	gaTRPV1b-2
G_morhua_TRPV1_XM0866	Atlantic cod	Gadus morhua	XM_030380866.1	XP_030236726	TRPV1 like	gaTRPV1b-3
A_mexicanus_TRPV1_XM5778	Mexican tetra	Astyanax mexicanus	XM_022665778.1	XP_022521499.1	TRPV1	TRPV1a
S_aurata_TRPV1_ENS5096	Gilthead seabream	Sparus aurata	ENSSAUG00010025096	ENSSAUT00010065357.1	TRPV1	TRPV1a
S_aurata_TRPV2_ENS6273	Gilthead seabream	Sparus aurata	ENSSAUG00010006273	ENSSAUT00010014039.1	TRPV2	TRPV1b
I_punctatus_TRPV1_ENS3187	Channel catfish	Ictalurus punctatus	ENSIPUG00000013470	ENSIPUT00000020703.1	TRPV1	TRPV1a
SARCOPTERYGIAN TRPV1
L_chalumnae_TRPV1_XM8964recons	Coelacanth	Latimeria chalumnae	XM_014498964.1+reconstructed	XP_014354450+reconstructed	TRPV1 partial	TRPV1
X_tropicalis_TRPV1_ENS5790	Tropical clawed frog	Xenopus tropicalis	ENSXETG00000005790	ENSXETT00000099644.1	TRPV1	TRPV1
G_gallus_TRPV1_NM4572	Chicken	Gallus gallus	NM_204572.1	NP_989903.1	TRPV1	TRPV1
A_p_platyrhynchos_TRPV1_ENS4676	Duck	Anas platyrhynchos platyrhynchos	ENSAPLG00000004676	ENSAPLT00000026851	TRPV1	TRPV1
O_anatinus_TRPV1_XM2371	Platypus	Ornithorhynchus anatinus	XM_029082371.1	XP_028938204.1	TRPV1	TRPV1
H_sapiens_TRPV1_ENS6689	Human	Homo sapiens	ENSG00000196689	ENST00000572705.2	TRPV1	TRPV1
CHONDRICHTHYAN TRPV1
C_milii_TRPV1_ XM6535	Elephant shark	Callorhinchus milii	XM_007896535	XP_007894726	TRPV1	TRPV1
S_canicula_TRPV1_XM4711	Spotted catshark	Scyliorhinus canicula	XM_038814711.1	XP_038670639.1	TRPV1-like	TRPV1
A_radiata_TRPV1_XM5827	Thorny skate	Amblyraja radiata	XM_033045827.1	XP_032901718.1	TRPV1-like	TRPV1
R_typus_TRPV1_XM2578	Whale shark	Rhincodon typus	XM_020512578.1	XP_020368167	TRPV1-like	TRPV1
TRPV2
TETRAPOD TRPV2
H_sapiens_TRPV2_ENS7688	Human	Homo sapiens	ENSG00000187688	ENST00000338560.12	TRPV2	TRPV2
G_gallus_TRPV2_XM6685	Chicken	Gallus gallus	XM_004946685.4	XP_004946742.2	TRPV2	TRPV2
A_p_platyrhynchos_TRPV2_ENS7192	Duck	Anas platyrhynchos platyrhynchos	ENSAPLG00000007192	ENSAPLT00000028306.1	TRPV2	TRPV2
O_anatinus_TRPV2_ENS2616	Platypus	Ornithorhynchus anatinus	XM_029082616.2	XP_028938449.1	TRPV2	TRPV2
X_tropicalis_TRPV1_XM8256	Tropical clawed frog	Xenopus tropicalis	XM_002938256.3	XP_002938302.3	TRPV1	TRPV2
L_leishanense_TRPV2_ENS7620	Leishan spiny toad	Leptobrachium leishanense	ENSLLEG00000027620	ENSLLET00000045177	TRPV2	TRPV2
TRPV3
SARCOPTERYGIAN TRPV3
L_chalumnae_TRPV3_XM0799	Coelacanth	Latimeria chalumnae	XM_006010799.2	XP_006010861.1	TRPV3	coeTRPV3
L_chalumnae_TRPV3_XM8713	Coelacanth	Latimeria chalumnae	XM_014498713.1	XP_014354199.1	TRPV3-like	coeTRPV3
L_chalumnae_ENS6852recons	Coelacanth	Latimeria chalumnae	ENSLACG00000006852+reconstructed	ENSLACT00000007803+ reconstructed	Non-annotated	coeTRPV3
H_sapiens_TRPV3_ENS7723	Human	Homo sapiens	ENSG00000167723	ENST00000576742.6	TRPV3	TRPV3
O_anatinus_TRPV3_XM2526	Platypus	Ornithorhynchus anatinus	XM_007672526.3	XP_007670716.1	TRPV3	TRPV3
G_gallus_TRPV3_XM7357	Chicken	Gallus gallus	XM_040687357.1	XP_040543291.1	TRPV3	TRPV3
A_p_platyrhynchos_TRPV3_ENS4453	Duck	Anas platyrhynchos platyrhynchos	ENSAPLG00000004453	ENSAPLT00000004564.2	TRPV3	TRPV3
X_tropicalis_TRPV3_XM5780	Tropical clawed frog	Xenopus tropicalis	XM_031895780.1	XP_031751640.1	TRPV3	TRPV3
L_leishanense_TRPV3_ENS2904	Leishan spiny toad	Leptobrachium leishanense	ENSLLEG00000002904	ENSLLET00000004734	TRPV3	TRPV3
CHONDRICHTHYAN TRPV3
C_milii_TRPV3_XM6537	Elephant shark	Callorhinchus milii	XM_007896537.1	XP_007894728	TRPV3	TRPV3
S_canicula_TRPV3_XM4701	Spotted catshark	Scyliorhinus canicula	XM_038814701.1	XP_038670629.1	TRPV3-like	TRPV3
A_radiata_TRPV3_XM5824	Thorny skate	Amblyraja radiata	XM_033045824.1	XP_032901715	TRPV3-like	TRPV3
R_typus_TRPV3_XM2102	Whale shark	Rhincodon typus	XM_020512102.1	XP_020367691	TRPV3	TRPV3
TRPV9
CHONDRICHTHYAN TRPV9
S_canicula_TRPV3_XM4706	Spotted catshark	Scyliorhinus canicula	XM_038814706.1	XP_038670634.1	TRPV3-like	TRPV9
A_radiata_TRPV4_XM6370	Thorny skate	Amblyraja radiata	XM_033046370.1	XP_032902261	TRPV4-like	TRPV9
R_typus_TRPV3_XM5597	Whale shark	Rhincodon typus	XM_020525597.1	XP_020381186	TRPV3-like	TRPV9
TRPV4
ACTINOPTERYGIAN TRPV4
L_oculatus_TRPV4_XM0334	Spotted gar	Lepisosteus oculatus	XM_006640334.2	XP_006640397.1	TRPV4	TRPV4
E_calabaricus_TRPV4_XM5072	Reedfish	Erpetoichthys calabaricus	XM_028825072.1	XP_028680905.1	TRPV4	TRPV4
A_anguilla_TRPV4_Chr10	European eel	Anguilla anguilla	CLC	CLC	TRPV4	TRPV4
S_formosus_TRPV4_ENS2987	Asian bonytongue	Scleropages formosus	ENSSFOG00015002987	ENSSFOT00015004697.2	TRPV4	TRPV4
C_harengus_TRPV4_XM0494	Atlantic herring	Clupea harengus	XM_031570494.1	XP_031426354	TRPV4	TRPV4
S_maximus_TRPV4_ENS3723	Turbot	Scophthalmus maximus	ENSSMAG00000013723	ENSSMAT00000046789.1	TRPV4	TRPV4
O_latipes_TRPV4_ENS7391	Japanese medaka	Oryzias latipes	ENSORLG00000007391	ENSORLT00000009267.2	TRPV4	TRPV4
T_rubripes_TRPV4_XM4984	Fugu	Takifugu rubripes	XM_003974984.3	XP_003975033.1	TRPV4	TRPV4
G_aculeatus_TRPV4_XM6294	Stickleback	Gasterosteus aculeatus	XM_040196294.1	XP_040052228.1	TRPV4	TRPV4
E_lucius_TRPV4_ENS3057	Northern pike	Esox lucius	ENSELUG00000003057	ENSELUT00000017113.2	TRPV4	TRPV4
O_mykiss_TRPV4_ENS9921	Rainbow trout	Oncorhynchus mykiss	ENSOMYG00000019921	ENSOMYT00000047357.1	TRPV4	TRPV4α
O_mykiss_TRPV4_ENS6364	Rainbow trout	Oncorhynchus mykiss	ENSOMYG00000006364	ENSOMYT00000015065.1	TRPV4 (-like)	TRPV4β
S_salar_TRPV4_ENS0095	Atlantic salmon	Salmo salar	ENSSSAG00000080095	ENSSSAT00000152913.1	TRPV4	TRPV4α
S_salar_TRPV4_ENS5641	Atlantic salmon	Salmo salar	ENSSSAG00000075641	ENSSSAT00000142937.1	TRPV4 (-like)	TRPV4β
O_niloticus_TRPV4_XM1734	Nile tilapia	Oreochromis niloticus	XM_003451734.5	XP_003451782.1	TRPV4	TRPV4
D_rerio_TRPV4_NM2730	Zebrafish	Danio rerio	NM_001042730.1	NP_001036195.1	TRPV4	TRPV4
G_morhua_TRPV4_ENS1672	Atlantic cod	Gadus morhua	ENSGMOG00000001672.2	ENSGMOT00000001831.2	TRPV4	TRPV4
A_mexicanus_TRPV4_XM6254	Mexican tetra	Astyanax mexicanus	XM_022666254.1	XP_022521975	TRPV4	TRPV4
S_auratus_TRPV4_ENS2072	Gilthead seabream	Sparus aurata	ENSSAUG00010022072	ENSSAUT00010061485.1	TRPV4	TRPV4
I_punctatus_TRPV4_ENS3187	Channel catfish	Ictalurus punctatus	ENSIPUG00000023187	ENSIPUT00000035894.1	TRPV4	TRPV4
SARCOPTERYGIAN TRPV4
L_chalumnae_TRPV4_XM9430	Coelacanth	Latimeria chalumnae	XM_005999430.1	XP_005999492.1	TRPV4	TRPV4
H_sapiens_TRPV4_NM1625	Human	Homo sapiens	NM_021625.5	NP_067638.3	TRPV4	TRPV4
G_gallus_TRPV4_NM4692	Chicken	Gallus gallus	NM_204692.1	NP_990023.1	TRPV4	TRPV4
A_p_platyrhynchos_TRPV4_ENS5295	Duck	Anas platyrhynchos platyrhynchos	ENSAPLG00000005295	ENSAPLT00000005486.2	TRPV4	TRPV4
O_anatinus_TRPV4_XM8643	Platypus	Ornithorhynchus anatinus	XM_029048643.2	XP_028904476.1	TRPV4	TRPV4
X_tropicalis_TRPV4_XM2083	Tropical clawed frog	Xenopus tropicalis	XM_002932083.5	XP_002932129.1	TRPV4	xeTRPV4-1
X_tropicalis_TRPV4_XM3769	Tropical clawed frog	Xenopus tropicalis	XM_031903769.1	XP_031759629	TRPV4	xeTRPV4-2
X_tropicalis_TRPV4_XM5188	Tropical clawed frog	Xenopus tropicalis	XM_012965188.3	XP_012820642	TRPV4/sema4	xeTRPV4-3
X_tropicalis_TRPV4_XM4605	Tropical clawed frog	Xenopus tropicalis	XM_031904605.1	XP_031760465	TRPV4	xeTRPV4-4
X_tropicalis_TRPV4_XM4907	Tropical clawed frog	Xenopus tropicalis	XM_018094907.2	XP_017950396	TRPV4/otop1	xeTRPV4-5
X_tropicalis_TRPV4_XM4908	Tropical clawed frog	Xenopus tropicalis	XM_018094908.2	XP_017950397	TRPV4	xeTRPV4-6
L_leishanense_TRPV4_ENS0405	Leishan spiny toad	Leptobrachium leishanense	ENSLLEG00000000405	ENSLLET00000000710.1	TRPV4	TRPV4
X_Laevis_TRPV4_XM8227	African clawed frog	Xenopus laevis	XM_018268227.1	XP_018123716.1	TRPV4	xeTRPV4-1
X_Laevis_TRPV4_XM8226	African clawed frog	Xenopus laevis	XM_018268226.1	XP_018123715.1	TRPV4-like	xeTRPV4-2
X_Laevis_TRPV4_XM1018	African clawed frog	Xenopus laevis	XM_018261018.1	XP_018116507.1	TRPV4-like	xeTRPV4-3
CHONDRICHTHYAN TRPV4
C_milii_TRPV4_XM1853	Elephant shark	Callorhinchus milii	XM_007901853.1	XP_007900044.1	TRPV4	TRPV4
S_canicula_TRPV4_XM6919	Spotted catshark	Scyliorhinus canicula	XM_038816919.1	XP_038672847.1	TRPV4	TRPV4
A_radiata_TRPV4_XM3776	Thorny skate	Amblyraja radiata	XM_033043776.1	XP_032899667.1	TRPV4	TRPV4
R_typus_TRPV4_XM4469	Whale shark	Rhincodon typus	XM_020514469.1	XP_020370058	TRPV4	TRPV4
CYCLOSTOME TRPV4
P_marinus_TRPV4_XM4231	Lamprey	Petromyzon marinus	XM_032944231.1	XP_032800122.1	TRPV4-like	TRPV4
TRPV5
ACTINOPTERYGIAN TRPV5
L_oculatus_TRPV6_ENS8244	Spotted gar	Lepisosteus oculatus	ENSLOCG00000008244	ENSLOCT00000010016.1	TRPV6 (TRPV5-like in description)	TRPV5
E_calabaricus_TRPV6_ENS7630	Reedfish	Erpetoichthys calabaricus	ENSECRG00000007630	ENSECRT00000012119.1	TRPV6 in description	reTRPV5-1
E_calabaricus_TRPV6_ENS8059	Reedfish	Erpetoichthys calabaricus	ENSECRG00000008059	ENSECRT00000012290.1	TRPV6-like in description	reTRPV5-2
E_calabaricus_TRPV6_XM9467	Reedfish	Erpetoichthys calabaricus	XM_028809467.1	XP_028665300	TRPV6 in description	reTRPV5-3
E_calabaricus_TRPV6_ENS8041	Reedfish	Erpetoichthys calabaricus	ENSECRG00000008041	ENSECRT00000012254.1	TRPV6 (TRPV5-like in description)	reTRPV5-4
E_calabaricus_TRPV6_ENS8015	Reedfish	Erpetoichthys calabaricus	ENSECRG00000008015	ENSECRT00000012206.1	TRPV6 (TRPV6-like in description)	reTRPV5-5
A_anguilla_TRPV6_Chr1	European eel	Anguilla anguilla	CLC	CLC	TRPV6	TRPV5
S_formosus_TRPV6_ENS1992	Asian bonytongue	Scleropages formosus	ENSSFOG00015001992	ENSSFOT00015051797.1	TRPV6	TRPV5
C_harengus_TRPV6_ENS1348	Atlantic herring	Clupea harengus	ENSCHAG00000001348	ENSCHAT00000004150.1	TRPV6	TRPV5
S_maximus_TRPV6_ENS2164	Turbot	Scophthalmus maximus	ENSSMAG00000012164	ENSSMAT00000020090.2	TRPV6	TRPV5
G_aculeatus_TRPV6_ENS0470	Stickleback	Gasterosteus aculeatus	ENSGACG00000010470	ENSGACT00000013861.1	TRPV6	TRPV5
E_lucius_TRPV6_ENS6686	Northern pike	Esox lucius	ENSELUG00000016686	ENSELUT00000026328.2	TRPV6	TRPV5-1
E_lucius_TRPV6_ENS6620	Northern pike	Esox lucius	ENSELUG00000026620	ENSELUT00000068220.1	TRPV6	TRPV5-2
O_mykiss_TRPV6_ENS4512	Rainbow trout	Oncorhynchus mykiss	ENSOMYG00000004512	ENSOMYT00000011131.1	TRPV6	TRPV5α
O_mykiss_ECAC_ENS7203	Rainbow trout	Oncorhynchus mykiss	ENSOMYG00000027203	ENSOMYT00000064977.1	ECAC	TRPV5β
S_salar_TRPV6_ENS7617	Atlantic salmon	Salmo salar	ENSSSAG00000007617	ENSSSAT00000017222	TRPV6 (-like)	TRPV5α
S_salar_TRPV6_ENS2177	Atlantic salmon	Salmo salar	ENSSSAG00000002177	ENSSSAT00000006598	TRPV6 (-like)	TRPV5β
T_rubripes_TRPV6_ENS9207	Fugu	Takifugu rubripes	ENSTRUG00000009207	ENSTRUT00000023255	TRPV6	TRPV5
O_niloticus_TRPV5_XM0686	Nile tilapia	Oreochromis niloticus	XM_003450686.5	XP_003450734.1	TRPV5	TRPV5
D_rerio_TRPV6_ENS4496	Zebrafish	Danio rerio	ENSDARG00000014496	ENSDART00000127453.3	TRPV6	TRPV5
O_latipes_TRPV5_XM7959	Japanese medaka	Oryzias latipes	XM_004077959.4	XP_004078007.1	TRPV5	TRPV5
SARCOPTERYGIAN TRPV5
H_sapiens_TRPV5_ENS5310	Human	Homo sapiens	ENST00000265310.6	ENSG00000127412	TRPV5	TRPV5/mTRPV5-1
M_musculus_TRPV5_ENS6899	Mouse	Mus musculus	ENSMUSG00000036899	ENSMUST00000031901	TRPV5	TRPV5/mTRPV5-1
O_aries_TRPV5_ENS1321	Sheep	Ovis aries	ENSOARG00020001321	ENSOART00020002010.1	TRPV5	TRPV5/mTRPV5-1
M_domestica_TRPV5_ENS1049	Opossum	Monodelphis domestica	ENSMODG00000001049	ENSMODT00000001270	TRPV5	TRPV5/mTRPV5-1
O_anatinus_TRPV6_ENS3148	Platypus	Ornithorhynchus anatinus	ENSOANG00000003148	ENSOANT00000062166.1	TRPV6	TRPV6/mTRPV5-2
H_sapiens_TRPV6_AJ3500	Human	Homo sapiens	AJ243500.2	CAC20416.2	TRPV6	TRPV6/mTRPV5-2
M_domestica_TRPV6_XM2611	Opossum	Monodelphis domestica	XM_001362611.4	XP_001362648.1	TRPV6	TRPV6/mTRPV5-2
M_musculus_TRPV6_NM2413	Mouse	Mus musculus	NM_022413.4	NP_071858.3	TRPV6	TRPV6/mTRPV5-2
O_aries_TRPV6_XM8129	Sheep	Ovis aries	XM_004008129.4	XP_004008178.1	TRPV6	TRPV6/mTRPV5-2
L_chalumnae_TRPV6_ENS4801	Coelacanth	Latimeria chalumnae	ENSLACG00000004801	ENSLACT00000005445.1	TRPV6	TRPV5
X_tropicalis_TRPV6_XM5962	Tropical clawed frog	Xenopus tropicalis	XM_031905962.1	XP_031761822	TRPV6	amTRPV5-2
X_tropicalis_CAT1_ENS1201	Tropical clawed frog	Xenopus tropicalis	ENSXETG00000011201	ENSXETT00000024468.4	CAT1	amTRPV5-4
X_tropicalis_TRPV5_NM9925	Tropical clawed frog	Xenopus tropicalis	NM_001199925.1	NP_001186854.1	TRPV5	amTRPV5-3
X_tropicalis_TRPV6_XM6219	Tropical clawed frog	Xenopus tropicalis	XM_031906219.1	XP_031762079.1	TRPV6-like	amTRPV5-1
L_leishanense_ENS6792	Leishan spiny toad	Leptobrachium leishanense	ENSLLEG00000026792	ENSLLET00000044416.1	Non-annotated	amTRPV5-3
L_leishanense_ENS6287	Leishan spiny toad	Leptobrachium leishanense	ENSLLEG00000026287	ENSLLET00000042971.1	Non-annotated	amTRPV5-2
L_leishanense_ENS5408	Leishan spiny toad	Leptobrachium leishanense	ENSLLEG00000005408	ENSLLET00000008850.1	Non-annotated	amTRPV5-1
L_leishanense_ENS7409	Leishan spiny toad	Leptobrachium leishanense	ENSLLEG00000027409	ENSLLET00000044809.1	Non-annotated	amTRPV5-4
X_laevis_TRPV5_XM4919	African clawed frog	Xenopus laevis	XM_018224919.1	XP_018080408	TRPV5-like	amTRPV5-3
X_laevis_CAT1L_NM8867	African clawed frog	Xenopus laevis	NM_001088867.1	NP_001082336.1	CAT1L homeolog	amTRPV5-4
X_laevis_TRPV6_XM4923	African clawed frog	Xenopus laevis	XM_018224923.1	XP_018080412.1	TRPV6-like	amTRPV5-2
X_laevis_TRPV6_XM4932	African clawed frog	Xenopus laevis	XM_018224932.1	XP_018080421.1	TRPV6-like	amTRPV5-1
C_picta_bellii_ENS2871	Painted turtle	Chrysemys picta bellii	ENSCPBG00000012871	ENSCPBT00000020772.1	Non-annotated	sauTRPV5-1				version obsolète
C_picta_bellii_TRPV6_XM1669	Painted turtle	Chrysemys picta bellii	XM_005281669.3	XP_005281726	TRPV6-like	sauTRPV5-2
C_Mydas_TRPV6_XM8609	Green sea turtle	Chelonia mydas	XM_007068609.2	XP_007068671.1	TRPV6	sauTRPV5-2
C_Mydas_TRPV6_XM8608	Green sea turtle	Chelonia mydas	XM_007068608.3	XP_007068670.1	TRPV6	sauTRPV5-1
A_collaria_TRPV6_ENS0410	Yellow-billed parrot	Amazona collaria	ENSACOG00000010410	ENSACOT00000015544.1	TRPV6	sauTRPV5-1
A_collaria_pseudo_recons	Yellow-billed parrot	Amazona collaria	discovered and reconstructed			sauTRPV5-2
A_p_platyrhynchos_pseudo_recons	Duck	Anas platyrhynchos platyrhynchos	discovered and reconstructed			sauTRPV5-2
A_p_platyrhynchos_TRPV6_ENS6224	Duck	Anas platyrhynchos platyrhynchos	ENSAPLG00000006224.2	ENSAPLT00000027307.1	TRPV6	sauTRPV5-1
A_brachyrhynchus_TRPV6_ENS20731	Pink-footed goose	Anser brachyrhynchus	ENSABRG00000020731	ENSABRT00000034637.1	TRPV6	sauTRPV5-1
A_brachyrhynchus_pseudo_recons	Pink-footed goose	Anser brachyrhynchus	discovered and reconstructed			sauTRPV5-2
A_haastii_TRPV6_ENS3309	Great spotted kiwi	Apteryx haastii	ENSAHAG00000003309	ENSAHAT00000004855.1	TRPV6 in description	sauTRPV5-1
A_haastii_pseudo_recons	Great spotted kiwi	Apteryx haastii	discovered and reconstructed			sauTRPV5-2
S_habroptila_TRPV6_ENS2533	Kakapo	Strigops habroptila	ENSSHBG00005012533	ENSSHBT00005017245.1	TRPV6	sauTRPV5-1
S_habroptila_pseudo_recons	Kakapo	Strigops habroptila	discovered and reconstructed			sauTRPV5-2
A_chrysaetos_chrysaetos_TRPV6_ENS1832	Golden eagle	Aquila chrysaetos chrysaetos	ENSACCG00020011832	ENSACCT00020018011.1	TRPV6	sauTRPV5-1
A_chrysaetos_chrysaetos_pseudo_recons	Golden eagle	Aquila chrysaetos chrysaetos	discovered and reconstructed			sauTRPV5-2
D_novaehollandiae_pseudo_recons	Emu	Dromaius novaehollandiae	discovered and reconstructed			sauTRPV5-2
D_novaehollandiae_TRPV6_ENS4413	Emu	Dromaius novaehollandiae	ENSDNVG00000014413	ENSDNVT00000024837.1	TRPV6-like	sauTRPV5-1
P_textilis_TRPV6_XM0681	Eastern brown snake	Pseudonaja textilis	XM_026720681.1	XP_026576466.1	TRPV6-like	sauTRPV5-2
P_textilis_TRPV6_XM0684	Eastern brown snake	Pseudonaja textilis	XM_026720684.1	XP_026576469	TRPV6-like	sauTRPV5-1
C_porosus_TRPV6_ENS0378	Australian saltwater crocodile	Crocodylus porosus	ENSCPRG00005000378	ENSCPRT00005001382.1	TRPV6 (TRPV5 in description)	sauTRPV5-1
C_porosus_TRPV6_XM8513	Australian saltwater crocodile	Crocodylus porosus	XM_019548513.1	XP_019404058.1	TRPV6-like	sauTRPV5-2
A_mississippiensis_TRPV6_XM1798	American alligator	Alligator mississippiensis	XM_006271798.2	XP_006271860.1	TRPV6	sauTRPV5-2
A_mississippiensis_TRPV6_XM1797	American alligator	Alligator mississippiensis	XM_006271797.2	XP_006271859.1	TRPV6	sauTRPV5-1
G_gallus_TRPV6_ENS4746	Chicken	Gallus gallus	ENSGALG00000014746	ENSGALT00000023779.6	TRPV6	sauTRPV5-1
G_gallus_pseudo1473_recons	Chicken	Gallus gallus	ENSGALG00000051473+reconstructed	ENSGALT00000099247+reconstructed		sauTRPV5-2
A_carolinensis_ENS0688	Green anole	Anolis carolinensis	ENSACAG00000000688	ENSACAT00000000887.4	Non-annotated	sauTRPV5-1
A_carolinensis_ENS8362	Green anole	Anolis carolinensis	ENSACAG00000008362	ENSACAT00000008448.3	Non-annotated	sauTRPV5-2
CHONDRICHTHYAN TRPV5
C_milii_TRPV6_XM8808	Elephant shark	Callorhinchus milii	XM_007888808.1	XP_007886999	TRPV6-like	chTRPV5-2
C_milii_TRPV6_XM8807	Elephant shark	Callorhinchus milii	XM_007888807	XP_007886998	TRPV6-like	chTRPV5-3
S_canicula_TRPV6_XM8085	Spotted catshark	Scyliorhinus canicula	XM_038778085.1	XP_038634013.1	TRPV6-like	chTRPV5-3
S_canicula_TRPV6_XM8267	Spotted catshark	Scyliorhinus canicula	XM_038778267.1	XP_038634195.1	TRPV6-like	chTRPV5-2
S_canicula_TRPV6_XM3786	Spotted catshark	Scyliorhinus canicula	XM_038773786.1	XP_038629714.1	TRPV6	chTRPV5-1
A_radiata_TRPV6_XM2152	Thorny skate	Amblyraja radiata	XM_033042152.1	XP_032898043	TRPV6-like	chTRPV5-1
A_radiata_TRPV6_XM4514	Thorny skate	Amblyraja radiata	XM_033044514.1	XP_032900405.1	TRPV6-like	chTRPV5-2
A_radiata_TRPV5_XM4512	Thorny skate	Amblyraja radiata	XM_033044512.1	XP_032900403.1	TRPV5-like	chTRPV5-3
R_typus_TRPV6_XM3871	Whale shark	Rhincodon typus	XM_020523871.1	XP_020379460.1	TRPV6-like	chTRPV5-2
R_typus_TRPV5_XM3124	Whale shark	Rhincodon typus	XM_020523124.1	XP_020378713.1	TRPV5-like	chTRPV5-3
CYCLOSTOME TRPV5
P_marinus_TRPV5_XM2401	Lamprey	Petromyzon marinus	XM_032962401.1	XP_032818292	TRPV5-like	cyTRPV5-1
P_marinus_TRPV5_XM8409	Lamprey	Petromyzon marinus	XM_032968409.1	XP_032824300	TRPV5-like	cyTRPV5-2
TRPV7
P_marinus_TRPV5_XM2406	Lamprey	Petromyzon marinus	XM_032962406.1	XP_032818297	TRPV5-like	TRPV7
X_tropicalis_TRPV6_XM4030	Tropical clawed frog	Xenopus tropicalis	XM_018094030.2	XP_017949519	TRPV6/rbm19	TRPV7
L_chalumnae_TRPV6_XM2486	Coelacanth	Latimeria chalumnae	XM_006002486.1	XP_006002548	TRPV6-like	TRPV7
E_calabaricus_ENS7906	Reedfish	Erpetoichthys calabaricus	ENSECRG00000007906	ENSECRT00000014874.1	Non-annotated	TRPV7
O_anatinus_ENS5083	Platypus	Ornithorhynchus anatinus	ENSOANG00000015083.4	ENSOANT00000023749.2	Non-annotated	TRPV7
C_milii_TRPV5_ENS8928	Elephant shark	Callorhinchus milii	ENSCMIG00000018928	ENSCMIT00000046614.1	TRPV5-like	TRPV7
S_canicula_TRPV5_XM6675	Spotted catshark	Scyliorhinus canicula	XM_038816675.1	XP_038672603.1	TRPV5-like	TRPV7
A_radiata_TRPV6_XM1203	Thorny skate	Amblyraja radiata	XM_033031203.1	XP_032887094	TRPV6-like	TRPV7
R_typus_TRPV5_XM3984	Whale shark	Rhincodon typus	XM_020523984.1	XP_020379573	TRPV5-like	TRPV7
TRPV8
P_marinus_TRPV6_XM2415	Lamprey	Petromyzon marinus	XM_032962415.1	XP_032818306	TRPV6-like	TRPV8
X_tropicalis_TRPV6_XM3421	Tropical clawed frog	Xenopus tropicalis	XM_012963421.3	XP_012818875	TRPV6/tulp2	TRPV8
O_anatinus_TRPV6_XM5909	Platypus	Ornithorhynchus anatinus	XM_029075909.2	XP_028931742.1	TRPV6-like	TRPV8
M_domestica_pseudo	Opossum	Monodelphis domestica	7:234718843-234719049			TRPV8
L_chalumnae_TRPV6_XM2320	Coelacanth	Latimeria chalumnae	XM_014492320.1	XP_014347806	TRPV5-like	TRPV8
E_calabaricus_TRPV6_ENS0234	Reedfish	Erpetoichthys calabaricus	ENSECRG00000010234	ENSECRT00000015615.1	TRPV6-like	TRPV8
C_milii_TRPV6_XM9845	Elephant shark	Callorhinchus milii	XM_007889845.1	XP_007888036	TRPV6-like	chTRPV8-1
S_canicula_TRPV5_XM6517	Spotted catshark	Scyliorhinus canicula	XM_038816517.1	XP_038672445.1	TRPV6-like	chTRPV8-1
S_canicula_TRPV5_XM5419	Spotted catshark	Scyliorhinus canicula	XM_038815419.1	XP_038671347.1	TRPV6-like	chTRPV8-2
A_radiata_TRPV6_XM2235	Thorny skate	Amblyraja radiata	XM_033032235.1	XP_032888126.1	TRPV6-like	chTRPV8-1
A_radiata_TRPV6_XM1206	Thorny skate	Amblyraja radiata	XM_033031206.1	XP_032887097.1	TRPV6-like	chTRPV8-2
R_typus_TRPV6_XM3975	Whale shark	Rhincodon typus	XM_020523975.1	XP_020379564.1	TRPV6-like	chTRPV8-1
R_typus_TRPV6_XM3965	Whale shark	Rhincodon typus	XM_020523965.1	XP_020379554.1	TRPV6-like	chTRPV8-2
NON VERTEBRATE TRPV
TRPVA
DEUTEROSTOME TRPVA
C_intestinalis_TRPV_XM1524	Yellow sea squirt	Ciona intestinalis	XM_002131524.5	XP_002131560.2	TRPV5	cioTRPVA
C_savignyi_TRPV_ENS0968	Pacific transparent sea squirt	Ciona savignyi	ENSCSAVG00000010968	ENSCSAVT00000018872.1	Non-annotated	cioTRPVA
H_roretzi_HrTRPV_AB4920	Sea pineapple	Halocynthia roretzi	AB084920.2	BAC23088.1	Hr TRPV	TRPVA
B_floridae_TRPV5_XM0637	Florida lancelet	Branchiostoma floridae	XM_035820637.1	XP_035676530	TRPV5-like	TRPVA
A_ japonicus_TRPV6_MR1353	Sea cucumber	Apostichopus japonicus	MRZV01001353.1	PIK38488	TRPV6	TRPVA
A_rubens_TRPV6_XM2066	European starfish	Asterias rubens	XM_033792066.1	XP_033647957	TRPV6-like	ecTRPVA-2
A_rubens_TRPV5_XM1262	European starfish	Asterias rubens	XM_033791262.1	XP_033647153	TRPV5-like	ecTRPVA-1
S_purpuratus_TRPV5_XM0435	Purple sea urchin	Strongylocentrotus purpuratus	XM_031000435.1	XP_030856295	TRPV5	ecTRPVA-2
S_purpuratus_TRPV5_XM3423	Purple sea urchin	Strongylocentrotus purpuratus	XM_030973423.1	XP_030829283	TRPV6-like	ecTRPVA-1
S_kowalevskii_TRPV6_XM5453	Helical acorn worm	Saccoglossus kowalevskii	XM_006825453.1	XP_006825516.1	TRPV6-like	heTRPVA-1
S_kowalevskii_TRPV6_XM0908	Helical acorn worm	Saccoglossus kowalevskii	XM_006820908.1	XP_006820971.1	TRPV6-like	heTRPVA-2
PROTOSTOME TRPVA
D_melanogaster_IAV_FB0969	Fruit fly	Drosophila melanogaster	FBtr0070969	FBtr0070969	IAV	IAV/TRPVA
C_elegans_OSM_WB3889	C. elegans	Caenorhabditis elegans	WBGene00003889	B0212.5.1	OSM9	OSM9/TRPVA
P_maximus_TRPV5_XM8565	Great scallop	Pecten maximus	XM_033888565.1	XP_033744456	TRPV5-like	TRPVA
P_maximus_TRPV6like_XM7086	Great scallop	Pecten maximus	XM_033877086	XP_033732977	TRPV6-like	TRPVA
L_satsuna_2087	Annelid	Lamellibrachia satsuna	JAHXPS010002517.1	KAI0232087	TRPV6	TRPVA
CNIDARIA TRPVA
A_millepora_TRPV6_XM1152	Stony corals	Acropora millepora	XM_029341152.2	XP_029196985	TRPV6-like	TRPVA
O_faveolata_XM6183	Mountainous star coral	Orbicella faveolata	XM_020766183.1	XP_020621842	TRPV4-like	TRPVA
TRPVB
DEUTEROSTOME TRPVB
C_intestinalis_TRPV_XM0639	Yellow sea squirt	Ciona intestinalis	XM_026840639.1	XP_026696440	TRPV5	cioTRPVB
C_savignyi_TRPV_ENS7491	Pacific transparent sea squirt	Ciona savignyi	ENSCSAVG00000007491	ENSCSAVT00000012904.1	Non-annotated	cioTRPVB
B_floridae_TRPV5_XM8235	Florida lancelet	Branchiostoma floridae	XM_035818235.1	XP_035674128	TRPV5-like	TRPVB
A_ japonicus_TRPV5_MR1039	Sea cucumber	Apostichopus japonicus	MRZV01001039.1	PIK41212	TRPV5	TRPVB
A_rubens_TRPV5_XM7462	European starfish	Asterias rubens	XM_033777462.1	XP_033633353	TRPV5-like	TRPVB
S_purpuratus_TRPV5_XM5967	Purple sea urchin	Strongylocentrotus purpuratus	XM_030985967.1	XP_030841827	TRPV5-like	TRPVB
S_kowalevskii_TRPV6_XM5943	Helical acorn worm	Saccoglossus kowalevskii	XM_006815943.1	XP_006816006.1	TRPV6-like	TRPVB
PROTOSTOME TRPVB
D_melanogaster_NAN_FB6414	Fruit fly	Drosophila melanogaster	FBgn0036414	FBtr0321258	NAN	NAN/TRPVB
C_elegans_OCR1_WB3838	C. elegans	Caenorhabditis elegans	WBGene00003838	F28H7.10a.1	OCR1	OCR1/caeTRPVB-1
C_elegans_OCR2_WB3839	C. elegans	Caenorhabditis elegans	WBGene00003839	T09A12.3a.1	OCR2	OCR2/caeTRPVB-2
C_elegans_OCR3_WB3840	C. elegans	Caenorhabditis elegans	WBGene00003840	T10B10.7.1	OCR3	OCR3/caeTRPVB-3
C_elegans_OCR4_WB3841	C. elegans	Caenorhabditis elegans	WBGene00003841	Y40C5A.2.1	OCR4	OCR4/caeTRPVB-4
P_maximus_TRPV6_XM4928	Great scallop	Pecten maximus	XM_033874928.1	XP_033730819	TRPV6-like	TRPVB
L_satsuna_1193	Annelid	Lamellibrachia satsuna	JAHXPS010005891.1	KAI0211193	TRPV6	TRPVB
CNIDARIA TRPVB
A_millepora_TRPV5_XM1338	Stony corals	Acropora millepora	XM_029341338.2	XP_029197171	TRPV5-like	TRPVB
O_faveolata_TRPV5_XM8218	Mountainous star coral	Orbicella faveolata	XM_020768218.1	XP_020623877	TRPV5-like	TRPVB
TRPVC/D
PROTOSTOME TRPVC/D
P_maximus_TRPV5like_XM6953	Great scallop	Pecten maximus	XM_033876953.1	XP_033732844	TRPV5-like	TRPVC/D
P_maximus_TRPV5like_XM5292	Great scallop	Pecten maximus	XM_033905292.1	XP_033761183.1	TRPV5-like	TRPVC/D
L_satsuna_6909	Annelid	Lamellibrachia satsuma	JAHXPS010003220.1	KAI0226909	hypothetical protein LSAT2_022611	TRPVC/D
L_satsuna_2689	Annelid	Lamellibrachia satsuma	KAI0242689	JAHXPS010000145.1	TRPV6	TRPVC/D
TRPVD
DEUTEROSTOME TRPVD
S_kowalevskii_TRPV6_XM1990	Helical acorn worm	Saccoglossus kowalevskii	XM_006821990.1	XP_006822053.1	TRPV6-like	TRPVC
B_floridae_TRPV6_XM3423	Florida lancelet	Branchiostoma floridae	XM_035803423.1	XP_035659316	TRPV6-like	TRPVC
OTHER TRP
D_melanogaster_TRPA1_NM0006	Fruit fly	Drosophila melanogaster	NM_140006.6	NP_648263	TRPA1
C_elegans_TRPA1_NM9848	C. elegans	Caenorhabditis elegans	NM_069848.8	NP_502249	TRPA1
H_sapiens_TRPA1_XM7624	Human	Homo sapiens	XM_011517624.2	XP_011515926	TRPA1
H_sapiens_TRPM1_NM2020	Human	Homo sapiens	NM_001252020.2	NP_001238949	TRPM1
H_sapiens_TRPM2_ENS2185	Human	Homo sapiens	ENSG00000142185	ENST00000397928.5	TRPM2
H_sapiens_TRPM3_NM7471	Human	Homo sapiens	NM_001007471.4	NP_001007472	TRPM3
H_sapiens_TRPM4_NM7636	Human	Homo sapiens	NM_017636.4	NP_060106	TRPM4
H_sapiens_TRPM5_NM4555	Human	Homo sapiens	NM_014555.4	NP_055370	TRPM5
H_sapiens_TRPM6_NM7311	Human	Homo sapiens	NM_001177311.2	NP_001170782	TRPM6
H_sapiens_TRPM7_NM7672	Human	Homo sapiens	NM_017672.6	NP_060142	TRPM7
H_sapiens_TRPM8_NM4080	Human	Homo sapiens	NM_024080.5	NP_076985	TRPM8
D_melanogaster_TRPM_NM9517	Fruit fly	Drosophila melanogaster	NM_001299517.1	NP_001286446	TRPM
D_melanogaster_TRPN_NM8759	Fruit fly	Drosophila melanogaster	NM_078759.4	NP_523483	nompC/TRPN
D_melanogaster_TRPP_NM5717	Fruit fly	Drosophila melanogaster	NM_135717.3	NP_609561	pkd2/TRPP
M_musculus_TRPP_XM4815	Mice	Drosophila melanogaster	XM_006534815.5	XP_006534878	pkd2/TRPP
