# Supplementary material for: Dynamic evolution of transient receptor potential vanilloid (TRPV) ion channel family with numerous gene duplications and losses
Source: Front Endocrinol (Lausanne). 2022 Nov 1;13:1013868. doi: 10.3389/fendo.2022.1013868 (PMC9664204; doi:10.3389/fendo.2022.1013868)
Supplement: Supplementary Table 3 — Accession numbers and locations of TRPV and neighboring genes used for block synteny analyses ( Figures 5 , 8 ) [file Table_3.xlsx]

## Sheet: ATP2A
ATP2A
Ens103
Species	Chromosome/genomic scaffold	Ensembl Gene ID/Other accession nr	Ensembl Transcript ID	Assigned sequence names
Human	16: 28.88m	ENSG00000196296	ENST00000395503.9	Human.ATP2A1.16
	12: 110.28m	ENSG00000174437	ENST00000539276.7	Human.ATP2A2.12
	17: 3.96m	ENSG00000074370	ENST00000397041.8	Human.ATP2A3.17
Platypus	2: 18.92m	ENSOANG00000004781	ENSOANT00000054237.1	Platypus.2.1
	2: 27.19m	ENSOANG00000012973	ENSOANT00000074291.1	Platypus.2.2
	17: 1.25m	ENSOANG00000039300	ENSOANT00000061796.1	Platypus.17
Duck	20: 8.02m	101790551	XP_027301688.1	Duck.20
	16: 3.00m	101805261	XP_005016370.1	Duck.16
Anole lizard	LGb: 2.20m	ENSACAG00000016106	ENSACAT00000016243.2	Anole.LGb
	Scaffold GL343287.1: 500.89k	ENSACAG00000005552	ENSACAT00000005740.3	Anole.GL343287
Coelacanth	Scaffold JH127819.1: 450.30k	ENSLACG00000009802	ENSLACT00000011222.1	Coelacanth.JH127819
	NW_005819322.1: 1.57m	102366698	XP_014344104.1	Coelacanth.NW_005819322
	Scaffold JH126681.1: 2.43m	ENSLACG00000017670	ENSLACT00000020243.2	Coelacanth.JH126681
	Scaffold JH129245.1: 5.50k	ENSLACG00000000823	ENSLACT00000000929.1	Coelacanth.JH129245
Western clawed frog	1: 154.05m	ENSXETG00000002512	ENSXETT00000088215.1	Xenopus.1
UCB_Xtro_10.0	9: 0.62m	613090	NP_001027498.1	Xenopus.9
	2: 97.70m	ENSXETG00000031538	ENSXETT00000092996.1	Xenopus.2
Reedfish	8: 84.04m	ENSECRG00000018836	ENSECRT00000030989.1	Reedfish.8
	10: 162.55m	ENSECRG00000010025	ENSECRT00000015310.1	Reedfish.10
	18: 6.63m	ENSECRG00000017268	ENSECRT00000026094.1	Reedfish.18
	12: 176.11k	ENSECRG00000013287	ENSECRT00000020535.1	Reedfish.12
Spotted gar	LG20: 10.17m	ENSLOCG00000007165	ENSLOCT00000008720.1	Loc.LG20
	LG22: 2.83m	ENSLOCG00000002683	ENSLOCT00000003181.1	Loc.LG22
	LG9: 17.74m	102692622	XP_015209420.1	Loc.LG9
Asian bonytongue	6: 33.93m	ENSSFOG00015014309	ENSSFOT00015057708.1	Scf.6
	17: 23.66m	ENSSFOG00015006595	ENSSFOT00015051664.1	Scf.17
	25: 8.67m	ENSSFOG00015001908	ENSSFOT00015065031.1	Scf.25
	16: 0.63m	ENSSFOG00015006952	ENSSFOT00015073793.1	Scf.16
	8: 31.83m	ENSSFOG00015000859	ENSSFOT00015064370.1	Scf.8
Zebrafish	21: 17.05m	ENSDARG00000005122	ENSDART00000047201.6	Zebrafish.21
	5: 31.17m	ENSDARG00000060978	ENSDART00000192271.1	Zebrafish.5
	1: 44.70m	ENSDARG00000002840	ENSDART00000133210.3	Zebrafish.1
	8: 11.69m	ENSDARG00000029439	ENSDART00000042040.8	Zebrafish.8
	3: 26.08m	ENSDARG00000020574	ENSDART00000043932.7	Zebrafish.3
	12: 13.24m	ENSDARG00000035458	ENSDART00000105896.5	Zebrafish.12
Japanese medaka	12: 16.26m	ENSORLG00000010772	ENSORLT00000013512.2	Ola.12
	9: 25.44m	ENSORLG00000015888	ENSORLT00000019902.2	Ola.9
	14: 21.09m	ENSORLG00000011700	ENSORLT00000014666.2	Ola.14
	1: 1.16m	ENSORLG00000000013	ENSORLT00000019900.2	Ola.1
	19: 7.53m	ENSORLG00000005938	ENSORLT00000038063.1	Ola.19
	8: 15.25m	ENSORLG00000012163	ENSORLT00000015220.2	Ola.8
Elephant shark	KI635948.1: 913.18k	ENSCMIG00000006821	ENSCMIT00000014432.1	Cmi.KI635948
	KI637498.1: 42-11,447	ENSCMIG00000004131	ENSCMIT00000007840.1	Cmi.KI637498
	KI639169.1: 3.87k	ENSCMIG00000005591	ENSCMIT00000010890.1	Cmi.KI639169
Thorny skate	25: 16.23m	116987328	XP_032899161.1	Ara.25
	28: 16.70m	116988906	XP_032901820.1	Ara.28
Smaller spotted catshark	1: 40.78m	119961795	XP_038645059.1	Catshark.1
	12: 102.99m	119974585	XP_038669546.1	Catshark.12
	20: 90.88m	119954860	XP_038636371.1	Catshark.20
Ciona intestinalis	Scaffold HT000034.1: 546.58k	ENSCING00000018959	ENSCINT00000033334.1	Cin.HT000034.1
	Scaffold HT000034.1: 563.19k	ENSCING00000024288	ENSCINT00000034438.1	Cin.HT000034.2
	11: 3.47m	ENSCING00000023008	ENSCINT00000017175.3	Cin.11
	Scaffold HT000034.1: 569.06k	ENSCING00000008397	ENSCINT00000017173.3	Cin.HT000034.3
Ciona savignyi	reftig_16: 2.73m	ENSCSAVG00000009769	ENSCSAVT00000016800.1	Csa.ref16.1
	reftig_16: 2.77m	ENSCSAVG00000010804	ENSCSAVT00000018604.1	Csa.ref16.2
Fruitfly	2R: 23.94m	FBgn0263006	FBtr0072215	Fruitfly.2R
C elegans	III: 10.82m	WBGene00004736	K11D9.2a.1	Cel.III
Branchiostoma floridae	11: 17.61m	118426373	XP_035691606.1	Bfl.11

## Sheet: CORO
CORO
Ens103
Species	Chromosome/genomic scaffold	Ensembl Gene ID/Other accession nr	Ensembl Transcript ID	Assigned sequence names
Human	16: 30.18m	ENSG00000102879	ENST00000219150.10	Human.CORO1A.16
	11: 67.44m	ENSG00000172725	ENST00000341356.10	Human.CORO1B.11
	12: 108.73m	ENSG00000110880	ENST00000261401.8	Human.CORO1C.12
	17: 29.62m	ENSG00000167549	ENST00000345068.9	Human.CORO6.17
Platypus	21: 17.77m	ENSOANG00000020906	ENSOANT00000014022.4	Platypus.21
	2: 27.00m	ENSOANG00000043537	ENSOANT00000056442.1	Platypus.2
	3: 0.57m	ENSOANG00000047940	ENSOANT00000070999.1	Platypus.3
	17: 8.58m	ENSOANG00000012653	ENSOANT00000020015.3	Platypus.17
Duck	20: 4.82m	101790040	XP_038021861.1	Duck.20
	5: 30.60m	119717129	XP_038035977.1	Duck.5
	16: 1.67m	119718640	XP_038043644.1	Duck.16
Anole lizard	Scaffold GL343913.1: 4.28k	ENSACAG00000000937	ENSACAT00000001082.2	Anole.GL343913
	Scaffold GL343279.1: 434.27k	ENSACAG00000015112	ENSACAT00000015236.2	Anole.GL343279
	1: 93.36m	ENSACAG00000008365	ENSACAT00000008469.3	Anole.1
	Scaffold GL343462.1: 400.54k	ENSACAG00000012143	ENSACAT00000012306.2	Anole.GL343462
Coelacanth	Scaffold JH127860.1: 125.72k	ENSLACG00000004828	ENSLACT00000026158.1	Coelacanth.JH127860
	Scaffold JH127832.1: 118.82k	ENSLACG00000004586	ENSLACT00000005207.2	Coelacanth.JH127832
	Scaffold JH127071.1: 311.24k	ENSLACG00000007741	ENSLACT00000008825.1	Coelacanth.JH127071
	Scaffold JH126912.1: 1.40m	ENSLACG00000015643	ENSLACT00000017892.1	Coelacanth.JH126912
Western clawed frog	1: 137.97m	ENSXETG00000022312	ENSXETT00000090447.1	Xenopus.1
UCB_Xtro_10.0	9: 2.36m	448298	NP_001005826.1	Xenopus.9
	2: 24.11m	ENSXETG00000021328	ENSXETT00000104271.1	Xenopus.2
Reedfish	18: 14.97m	ENSECRG00000016362	ENSECRT00000024702.1	Reedfish.18
	12: 7.64k	ENSECRG00000012870	ENSECRT00000019617.1	Reedfish.12
	10: 164.10m	ENSECRG00000010486	ENSECRT00000015984.1	Reedfish.10
	8: 65.32m	ENSECRG00000008870	ENSECRT00000013593.1	Reedfish.8
Spotted gar	LG20: 6.25m	102688615	XP_015221824.1	Loc.LG20
	LG22: 10.43m	ENSLOCG00000006583	ENSLOCT00000007964.1	Loc.LG22
	LG9: 14.25m	ENSLOCG00000007079	ENSLOCT00000008579.1	Loc.LG9
Asian bonytongue	19: 25.32m	108932570	XP_018604581.1	Scf.19
	6: 32.91m	108935567	XP_018609831.1	Scf.6
	8: 31.79m	ENSSFOG00015000741	ENSSFOT00015073075.1	Scf.8
	5: 10.62m	ENSSFOG00015012799	ENSSFOT00015020142.2	Scf.5
	10: 12.82m	108932063	XP_018603745.1	Scf.10
Zebrafish	5: 20.32m	ENSDARG00000035598	ENSDART00000004217.9	Zebrafish.5.1
	5: 31.90m	ENSDARG00000021193	ENSDART00000141446.3	Zebrafish.5.2
	3: 30.94m	ENSDARG00000054610	ENSDART00000076830.5	Zebrafish.3
	7: 18.66m	ENSDARG00000008660	ENSDART00000021559.9	Zebrafish.7
	21: 40.48m	393367	XP_017208249.1	Zebrafish.21
Japanese medaka	9: 12.93m	ENSORLG00000007016	ENSORLT00000008821.2	Ola.9
	12: 13.74m	101166646	XP_011480123.1	Ola.12
	8: 3.82m	ENSORLG00000002046	ENSORLT00000002553.2	Ola.8
	18: 14.01m	ENSORLG00000006000	ENSORLT00000007547.2	Ola.18
Elephant shark	KI635936.1: 2.98m	ENSCMIG00000013114	ENSCMIT00000031072.1	Cmi.KI635936
Thorny skate	28: 34.67m	116989108	XP_032902201.1	Ara.28
	25: 31.90m	116987589	XP_032899636.1	Ara.25
Smaller spotted catshark	1: 21.48m	119977906	XP_038675384.1	Catshark.1
	12: 141.76m	119974945	XP_038670248.1	Catshark.12
Ciona intestinalis	Scaffold HT000184.1: 338,943-341,416	ENSCING00000025152	ENSCINT00000031040.1	Cin.HT000184
	reftig_41: 805.98k	ENSCSAVG00000004601	ENSCSAVT00000007787.1	Csa.ref41
Fruitfly	2R: 6.87m	FBgn0265935	FBtr0086207	Fruitfly.2R
C elegans	III: 10.25m	WBGene00000768	R01H10.3a.1	Cel.III
Branchiostoma floridae	11: 19.08m	118425474	XP_035690212.1	Bfl.11

## Sheet: DTX
DTX
Ens103
Species	Chromosome/genomic scaffold	Ensembl Gene ID/Other accession nr	Ensembl Transcript ID	Assigned sequence names
Human	12: 113.06m	ENSG00000135144	ENST00000257600.3	Human.DTX1.12
	7: 76.46m	ENSG00000091073	ENST00000324432.9	Human.DTX2.7
	11: 59.17m	ENSG00000110042	ENST00000227451.4	Human.DTX4.11
Platypus	2: 1.38m	ENSOANG00000045201	ENSOANT00000065088.1	Platypus.2
	17: 2.06m	ENSOANG00000004296	ENSOANT00000006819.4	Platypus.17
	3: 18.84m	ENSOANG00000037700	ENSOANT00000055672.1	Platypus.3
Duck	16: 5.82m	101794642	XP_038043311.1	Duck.16
	20: 6.96m	101795814	XP_027327865.2	Duck.20
	5: 54.76m	101800263	XP_038035018.1	Duck.5
Coelacanth	Scaffold JH127754.1: 11.92k	ENSLACG00000001202	ENSLACT00000001351.1	Coelacanth.JH127754
	Scaffold JH126567.1: 3.39m	ENSLACG00000018481	ENSLACT00000021175.2	Coelacanth.JH126567
	Scaffold JH128768.1: 49.64k	ENSLACG00000002462	ENSLACT00000002775.1	Coelacanth.JH128768
Western clawed frog	1: 132.60m	ENSXETG00000016413	ENSXETT00000035822.4	Xenopus.1
	2: 90.29m	ENSXETG00000008968	ENSXETT00000019649.3	Xenopus.2
	7: 60.11m	ENSXETG00000011970	ENSXETT00000026185.3	Xenopus.7
Leishan spiny toad	6: 122.01m	ENSLLEG00000020847	ENSLLET00000034173.1	Toad.6
Reedfish	18: 3.73m	ENSECRG00000020366	ENSECRT00000030634.1	Reedfish.18
	8: 96.91m	ENSECRG00000007309	ENSECRT00000011163.1	Reedfish.8
	10: 166.18m	ENSECRG00000006825	ENSECRT00000010397.1	Reedfish.10
Spotted gar	LG20: 13.65m	ENSLOCG00000008172	ENSLOCT00000009934.1	Loc.LG20
	LG22: 2.34m	ENSLOCG00000002231	ENSLOCT00000002619.1	Loc.LG22
	LG9: 14.36m	ENSLOCG00000007126	ENSLOCT00000008638.1	Loc.LG9
Asian bonytongue	17: 24.84m	ENSSFOG00015004377	ENSSFOT00015076794.1	Scf.17
	25: 8.15m	ENSSFOG00015025780	ENSSFOT00015057224.1	Scf.25
	5: 10.60m	ENSSFOG00015031699	ENSSFOT00015060560.1	Scf.5
	16: 1.00m	ENSSFOG00015025212	ENSSFOT00015059760.1	Scf.16
Zebrafish	Scaffold KN150578.1: 14.23k	ENSDARG00000102042	ENSDART00000168974.2	Zebrafish.KN150578
	5: 59.55m	ENSDARG00000032933	ENSDART00000169308.2	Zebrafish.5
	7: 18.60m	ENSDARG00000076302	ENSDART00000111636.4	Zebrafish.7
	1: 41.50m	ENSDARG00000078016	ENSDART00000114230.5	Zebrafish.1
Japanese medaka	9: 18.97m	ENSORLG00000013147	ENSORLT00000045740.1	Ola.9
	14: 28.22m	ENSORLG00000015263	ENSORLT00000037868.1	Ola.14
	18: 14.03m	ENSORLG00000006017	ENSORLT00000037231.1	Ola.18
	1: 6.77m	ENSORLG00000002249	ENSORLT00000033849.1	Ola.1
Elephant shark	KI635948.1: 1.44m	ENSCMIG00000007495	ENSCMIT00000015672.1	Cmi.KI635948
	KI635901.1: 1.41m	ENSCMIG00000012401	ENSCMIT00000029036.1	Cmi.KI635901.1
	KI635901.1: 1.41m	ENSCMIG00000012409	ENSCMIT00000029043.1	Cmi.KI635901.2
Thorny skate	25: 18.23m	116987362	XP_032899234.1	Ara.25
	28: 19.95m	116988949	XP_032901893.1	Ara.28
Smaller spotted catshark	1: 36.69m	119956755	XP_038640088.1	Catshark.1
	12: 111.42m	119974670	XP_038669681.1	Catshark.12
	6: 220.14m	119968031	XP_038657063.1	Catshark.6
Ciona intestinalis	11: 4.97m	ENSCING00000021601	ENSCINT00000030551.1	Cin.11
Ciona savignyi	reftig_21: 1.65m	ENSCSAVG00000006110	ENSCSAVT00000010501.1	Csa.ref21
Fruitfly	X: 6.53m	FBgn0000524	FBtr0070914	Fruitfly.X
Branchiostoma floridae	11: 9.28m	118425989	XP_035691079.1	Bfl.11

## Sheet: DOC2 RPH3A
DOC2
Ens103
Species	Chromosome/genomic scaffold	Ensembl Gene ID/Other accession nr	Ensembl Transcript ID	Assigned sequence names
Human	16: 30.02m	ENSG00000149927	ENST00000350119.9	Human.DOC2A.16
	17. 0.18m	ENSG00000272636	ENST00000613549.3	Human.DOC2B.17
	12: 112.57m	ENSG00000089169	ENST00000389385.9	Human.RPH3A.12
Mouse	7: 126.45m	ENSMUSG00000052301	ENSMUST00000064110.14	Mouse.7
	11: 75.69m	ENSMUSG00000020848	ENSMUST00000021209.8	Mouse.11
	5: 121.15m	ENSMUSG00000029608	ENSMUST00000079204.9	Mouse.5
	19: 4.05m	ENSMUSG00000024871	ENSMUST00000025806.5	Mouse.19
Common vombat	UNPS02014770.1: 32.57m	ENSVURG00010008834	ENSVURT00010013020.1	Vombat.UNPS02014770
	UNPS02014768.1: 23.29m	ENSVURG00010008380	ENSVURT00010012354.1	Vombat.UNPS02014768
	UNPS02001287.1: 903.61k	ENSVURG00010003902	ENSVURT00010005617.1	Vombat.UNPS02001287
	UNPS02011369.1: 3.40m	ENSVURG00010024674	ENSVURT00010036812.1	Vombat.UNPS02011369
Platypus	2: 20.87m	ENSOANG00000000228	ENSOANT00000000397.3	Platypus.2.1
	17: 6.02m	ENSOANG00000036409	ENSOANT00000076854.1	Platypus.17
	2: 26.85m	ENSOANG00000010036	ENSOANT00000015913.3	Platypus.2.2
Duck	16: 1.82m	119718612	XP_038043581.1	Duck.16
	20: 3.66m	101791028	XP_038021603.1	Duck.20
Anole lizard	Scaffold GL343606.1: 252.30k	ENSACAG00000010202	ENSACAT00000010281.3	Anole.GL343606
	Scaffold GL343282.1: 365.27k	ENSACAG00000002887	ENSACAT00000002898.3	Anole.GL343282
Coelacanth	Scaffold JH126574.1: 253.59k	ENSLACG00000004040	ENSLACT00000004577.1	Coelacanth.JH126574
	Scaffold JH126873.1: 53.96k	ENSLACG00000000113	ENSLACT00000000129.1	Coelacanth.JH126873
Western clawed frog	1: 155.30m	ENSXETG00000011467	ENSXETT00000098604.1	Xenopus.1
	2: 92.07m	ENSXETG00000034803	ENSXETT00000069930.1	Xenopus.2
UCB_Xtro_10.0	9: 5.13m	101730387	XP_031748920.1	Xenopus.9
Reedfish	18: 4.94m	ENSECRG00000020847	ENSECRT00000031375.1	Reedfish.18
	8: 96.13m	ENSECRG00000007167	ENSECRT00000010955.1	Reedfish.8
	12: 1.27m	ENSECRG00000022027	ENSECRT00000033237.1	Reedfish.12
Spotted gar	LG9: 14.02m	ENSLOCG00000006958	ENSLOCT00000008432.1	Loc.LG9
	LG22: 1.35m	ENSLOCG00000002007	ENSLOCT00000002332.1	Loc.LG22
	LG20: 11.29m	ENSLOCG00000007638	ENSLOCT00000009280.1	Loc.LG20
Asian bonytongue	1: 10.92m	ENSSFOG00015017912	ENSSFOT00015028216.2	Scf.1
	6: 30.96m	ENSSFOG00015017626	ENSSFOT00015054337.1	Scf.6
	25: 7.37m	108928060	XP_018597345.1	Scf.25
	20: 2.82m	ENSSFOG00015021629	ENSSFOT00015034302.2	Scf.20
	8: 31.91m	ENSSFOG00015001174	ENSSFOT00015001797.2	Scf.8
	16: 1.72m	ENSSFOG00015000797	ENSSFOT00015001111.2	Scf.16
Zebrafish	8:13.85m	ENSDARG00000079962	ENSDART00000143784.2	Zebrafish.8
	3: 15.55m	ENSDARG00000078736	ENSDART00000176218.2	Zebrafish.3
	5: 60.92m	100006713	XP_009300178.1	Zebrafish.5
	10:3.46m	101886567	XP_005172659.1	Zebrafish.10
	7: 72.44m	ENSDARG00000105490	ENSDART00000173060.2	Zebrafish.7
Japanese medaka	1: 13.79m	ENSORLG00000023518	ENSORLT00000039691.1	Ola.1
	8: 0.63m	ENSORLG00000000189	ENSORLT00000000230.2	Ola.8
	19: 7.61m	ENSORLG00000006111	ENSORLT00000007683.2	Ola.19
	14: 27.65m	ENSORLG00000015189	ENSORLT00000043253.1	Ola.14
	9: 18.26m	101157223	XP_011477672.1	Ola.9
	12: 1.40m	101156594	XP_023816775.1	Ola.12
Elephant shark	KI635901.1: 4.18m	ENSCMIG00000017810	ENSCMIT00000043448.1	Cmi.KI635901.1
	KI635945.1: 2.67m	ENSCMIG00000016165	ENSCMIT00000039080.1	Cmi.KI635945
Thorny skate	28: 29.61m	116989048	XP_032902073.1	Ara.28
	25: 31.52m	116987584	XP_032899629.1	Ara.25
Smaller spotted catshark	1: 22.15m	119978454	XP_038676237.1	Sca.1
	12: 131.34m	119974847	XP_038670071.1	Sca.12
Fruitfly	X: 10.76m	FBgn0030230	FBtr0071502	Fruitfly.X
Branchiostoma floridae	11: 7.95m	118425793	XP_035690777.1	Bfl.11

## Sheet: FBRS
FBRS
Ens103
Species	Chromosome/genomic scaffold	Ensembl Gene ID/Other accession nr	Ensembl Transcript ID	Assigned sequence names
Human	16: 30.66m	ENSG00000156860	ENST00000356166.11	Human.FBRS.16
	12: 132.49m	ENSG00000112787	ENST00000680143.1	Human.FBRSL1.12
	7: 69.60m	ENSG00000158321	ENST00000342771.10	Human.AUTS2.7
Platypus	2: 8.78m	100093177	XP_028911779.1	Platypus.2.1
	17: 0.49m	100076981	XP_028938293.1	Platypus.17
	2: 26.42m	ENSOANG00000045627	ENSOANT00000072232.1	Platypus.2.2
Duck	16: 12.22m	101799788	XP_027325740.1	Duck.16
	20: 9.53m	101803047	XP_027301778.1	Duck.20
Coelacanth	NW_005819069.1: 2.54m	102367651	XP_005990289.2	Coelacanth.NW_005819069
	Scaffold JH126589.1: 325.34k	ENSLACG00000007721	ENSLACT00000008804.1	Coelacanth.JH126589
	Scaffold JH127210.1: 453.30k	ENSLACG00000009134	ENSLACT00000010450.1	Coelacanth.JH127210
Western clawed frog	1: 147.37m	ENSXETG00000023851	ENSXETT00000100408.1	Xenopus.1
	2: 98.99m	100498056	XP_031752079.1	Xenopus.2
	9: 8.14m	ENSXETG00000018837	ENSXETT00000088437.1	Xenopus.9
Reedfish	18: 22.37m	114668984	XP_028680877.1	Reedfish.18
	8: 74.45m	ENSECRG00000010102	ENSECRT00000015429.1	Reedish.8
	12: 5.64m	ENSECRG00000011390	ENSECRT00000017439.1	Reedish.12
Spotted gar	LG20: 2.74m	ENSLOCG00000002713	ENSLOCT00000003199.1	Loc.LG20
	LG22: 5.01m	ENSLOCG00000003979	ENSLOCT00000004757.1	Loc.LG22
	LG5: 4.01m	ENSLOCG00000003354	ENSLOCT00000003982.1	Loc.LG5
Asian bonytongue	66: 31.89m	ENSSFOG00015031341	ENSSFOT00015083250.1	Scf.6
	12: 5.94m	108940309	XP_029112428.1	Scf.12
	4: 15.96m	ENSSFOG00015014144	ENSSFOT00015022309.2	Scf.4
Zebrafish	12: 27.03m	ENSDARG00000074688	ENSDART00000153054.3	Zebrafish.12
	5: 17.17m	557358	XP_021332093.1	Zebrafish.5
	10: 27.74m	ENSDARG00000056427	ENSDART00000129369.3	Zebrafish.10
	15: 20.02m	ENSDARG00000020946	ENSDART00000161379.2	Zebrafish.15
Japanese medaka	9: 22.75m	101162135	XP_023814453.1	Ola.9
	14: 22.21m	ENSORLG00000012440	ENSORLT00000029483.1	Ola.10
	19: 19.20m	ENSORLG00000024419	ENSORLT00000044254.1	Ola.19
Elephant shark	NW_024704749.1: 12.47m	103183982	XP_007899957.1	Cmi.NW_024704749
	KI636068.1: 662.00k	ENSCMIG00000012510	ENSCMIT00000029450.1	Cmi.KI636068
Thorny skate	25: 37.27m	116987680	XP_032899827.1	Ara.25
	28: 27.50m	116989026	XP_032902043.1	Ara.28
Smaller spotted catshark	1: 8.63m	119970651	XP_038661569.1	Sca.1
	12: 127.54m	119974797	XP_038669983.1	Sca.12
Purple sea urchin	AAGJ06000002.1: 3.27m	LOC105441117	XM_030992521	Spu.AAGJ06000002

## Sheet: KCTD
KCTD
Ens103
Species	Chromosome/genomic scaffold	Ensembl Gene ID/Other accession nr	Ensembl Transcript ID	Assigned sequence names
Human	12: 109.48m	ENSG00000110906	ENST00000228495.11	Human.KCTD10.12
	16. 29.93m	ENSG00000174943	ENST00000568000.6	Human.KCTD13.16
	17: 28.34m	ENSG00000109079	ENST00000226225.7	Human.TNFAIP1.17
Platypus	17: 9.61m	ENSOANG00000015620	ENSOANT00000024614.2	Platypus.17
	2: 26.78m	ENSOANG00000048238	ENSOANT00000050244.1	Platypus.2
	21: 21.67m	100091380	XP_028905301.1	Platypus.21
Duck	16: 1.47m	119718539	XP_038043392.1	Duck.16
ZJU1.0	20: 0.88m	101805075	XP_027327764.1	Duck.20
Anole lizard	NW_003338826.1: 82.08k	100565129	XP_003225041.1	Anole.NW_003338826
	Scaffold GL343279.1: 82,104-89,766	ENSACAG00000014374	ENSACAT00000014437.3	Anole.GL343279
Coelacanth	Scaffold JH127626.1: 454.22k	ENSLACG00000009858	ENSLACT00000011289.1	Coelacanth.JH127626
	Scaffold JH131179.1: 1.73k	ENSLACG00000000381	ENSLACT00000000428.1	Coelacanth.JH131179
	Scaffold JH126574.1: 2.59m	ENSLACG00000018007	ENSLACT00000020628.1	Coelacanth.JH126574
Western clawed frog	2: 43.09m	ENSXETG00000019443	ENSXETT00000042121.3	Xenopus.2
	1: 138.29m	ENSXETG00000018588	ENSXETT00000040231.4	Xenopus.1
Reedfish	18: 15.37m	ENSECRG00000018009	ENSECRT00000027230.1	Reedfish.18
	12: 1.37m	114661645	XP_028670632.1	Reedfish.12
	8: 68.15m	ENSECRG00000007809	ENSECRT00000011917.1	Reedfish.8
Spotted gar	LG22: 8.21m	ENSLOCG00000005243	ENSLOCT00000006322.1	Loc.LG22
	LG20: 6.05m	102694776	XP_015221833.1	Loc.LG20
Asian bonytongue	19: 25.13m	ENSSFOG00015003345	ENSSFOT00015005214.2	Scf.19
	8: 32.04m	ENSSFOG00015003462	ENSSFOT00015005466.2	Scf.8
	10: 26.00m	ENSSFOG00015026185	ENSSFOT00015074735.1	Scf.10
Zebrafish	15: 20.53m	ENSDARG00000041565	ENSDART00000060935.8	Zebrafish.15
	3: 15.23m	ENSDARG00000044769	ENSDART00000065807.6	Zebrafish.3
	5: 19.44m	ENSDARG00000017115	ENSDART00000136259.2	Zebrafish.5
Elephant shark	KI635945.1: 1.99m	ENSCMIG00000014473	ENSCMIT00000034569.1	Cmi.KI635945
	KI635936.1: 969.62k	ENSCMIG00000011038	ENSCMIT00000025469.1	Cmi.KI635936
Thorny skate	25: 33.14m	116987614	XP_032899687.1	Ara.25
	28: 6.59m	116988774	XP_032901549.1	Ara.28
Smaller spotted catshark	1: 18.45m	119975010	XP_038670417.1	Sca.1
	12: 149.41m	119975022	XP_038670405.1	Sca.12
Ciona intestinalis	Scaffold HT000184.1: 421.08k	ENSCING00000008674	ENSCINT00000017700.3	Cin.HT000184
Ciona savignyi	reftig_15: 102.95k	ENSCSAVG00000003576	ENSCSAVT00000006071.1	Csa.ref15
Fruitfly	2R: 5.34m	FBgn0033017	FBtr0086094	Fruitfly.2R
Branchiostoma floridae	11: 14.49m	118425785	XP_035690763.1	Bfl.11

## Sheet: NOS
NOS
Ens103
Species	Chromosome/genomic scaffold	Ensembl Gene ID/Other accession nr	Ensembl Transcript ID	Assigned sequence names
Human	12: 117.45m	ENSG00000089250	ENST00000317775.11	Human.NOS1.12
	17: 27.80m	ENSG00000007171	ENST00000313735.11	Human.NOS2.17
	7: 150.99m	ENSG00000164867	ENST00000297494.8	Human.NOS3.7
Platypus	2: 4.33m	ENSOANG00000021943	ENSOANT00000050271.1	Platypus.2
	17: 9.86m	ENSOANG00000005664	ENSOANT00000009012.3	Platypus.17
	13: 3.31m	ENSOANG00000012294	ENSOANT00000049548.1	Platypus.7
Duck	2: 164.23m	119715730	XP_038029593.1	Duck.2
	16: 5.91m	101798766	XP_027325587.1	Duck.16
	20: 0.99m	101804455	NP_001297322.1	Duck.20
Coelacanth	Scaffold JH128334.1: 252.64k	ENSLACG00000007050	ENSLACT00000008032.1	Coelacanth.JH128334
	Scaffold JH126574.1: 2.34m	ENSLACG00000017704	ENSLACT00000020283.1	Coelacanth.JH126574
Western clawed frogs	1: 156.30m	ENSXETG00000022354	ENSXETT00000079822.1	Xenopus.1
	2: 42.76m	ENSXETG00000012498	ENSXETT00000091382.1	Xenopus.2
	6: 3-21,719	ENSXETG00000011979	ENSXETT00000026201.3	Xenopus.6
Reedfish	18: 42.20m	ENSECRG00000020549	ENSECRT00000031380.1	Reedfish.18
	8: 91.71m	ENSECRG00000006882	ENSECRT00000010530.1	Reedfish.8
	13: 112.17m	ENSECRG00000018014	ENSECRT00000027288.1	Reedfish.13
Spotted gar	LG20: 4.69m	ENSLOCG00000003433	ENSLOCT00000004106.1	Loc.LG20
	LG22: 8.69m	ENSLOCG00000005624	ENSLOCT00000006811.1	Loc.LG22
	LG11: 10.82m	ENSLOCG00000004446	ENSLOCT00000005356.1	Loc.LG11
Asian bonytongue	10: 24.47m	ENSSFOG00015012124	ENSSFOT00015069991.1	Scf.10
	12: 4.50m	ENSSFOG00015018514	ENSSFOT00015065039.1	Scf.12
Zebrafish	5: 12.27m	ENSDARG00000068910	ENSDART00000167834.2	Zebrafish.5.1
	5: 43.78m	ENSDARG00000026925	ENSDART00000130355.4	Zebrafish.5.2
	15: 30.32m	ENSDARG00000031976	ENSDART00000048847.8	Zebrafish.15
Japanese medaka	9: 3.28m	ENSORLG00000001050	ENSORLT00000044745.1	Ola.9
Elepahnt shark	KI635948.1: 3.22m	ENSCMIG00000008930	ENSCMIT00000019568.1	Cmi.KI635948
	KI635936.1: 774.06k	ENSCMIG00000010747	ENSCMIT00000025145.1	Cmi.KI635936
Thorny skate	25: 4.98m	116987235	XP_032898999.1	Ara.25
	28: 7.26m	116988780	XP_032901557.1	Ara.28
	30: 27.54m	116990049	XP_032903465.1	Ara.30
Smaller spotted catshark	1: 58.06m	119962899	XP_038647095.1	Sca.1
	12: 150.30m	119975035	XP_038670421.1	Sca.12
	17: 101.95m	119951958	XP_038631288.1	Sca.17
Ciona intestinalis	Scaffold HT001145.1: 20.30k	ENSCING00000002710	ENSCINT00000005536.3	Cin.HT001145
Ciona savignyi	reftig_0: 2.38m	ENSCSAVG00000009725	ENSCSAVT00000016719.1	Csa.ref0
Branchiostoma floridae	17: 3.76m	118404760	XP_035659980.1	Bfl.17
	4: 10.32m	118413899	XP_035673412.1	Bfl.4
	11: 13.74m	118426508	XP_035691852.1	Bfl.11
Fruitfly	2L: 10.84m	FBgn0011676	FBtr0080188	Fruitfly.2L

## Sheet: SEZ6
SEZ6
Ens103
Species	Chromosome/genomic scaffold	Ensembl Gene ID/Other accession nr	Ensembl Transcript ID	Assigned sequence names
Human	17: 29.01m	ENSG00000063015	ENST00000317338.17	Human.SEZ6.17
	22: 26.17m	ENSG00000100095	ENST00000248933.11	Human.SEZ6L.22
	16: 29.90m	ENSG00000174938	ENST00000308713.9	Human.SEZ6L2.16
Platypus	21: 20.54m	ENSOANG00000043978	ENSOANT00000061361.1	Platypus.21
	17: 9.03m	ENSOANG00000012642	ENSOANT00000052836.1	Platypus.17
	2: 26.77m	ENSOANG00000007346	ENSOANT00000011696.3	Platypus.2
Duck	16: 1.01m	119718572	XP_038043452.1	Duck.16
	20: 5.01m	110352853	XP_038021893.1	Duck.20
Anole lizard	Scaffold GL343279.1: 36.90k	ENSACAG00000014033	ENSACAT00000014312.3	Anole.GL343279
Coelacanth	Scaffold JH128046.1: 225.22k	ENSLACG00000006581	ENSLACT00000007484.1	Coelacanth.JH128046
	Scaffold JH129252.1: 119.22k	ENSLACG00000004346	ENSLACT00000004930.1	Coelacanth.JH129252
	NW_005819799.1: 0.96m	102345505	XP_006002402.1	Coelacanth.NW_005819799
Western clawed frog	1: 139.96m	ENSXETG00000004211	ENSXETT00000073747.1	Xenopus.1
	2: 26.00m	ENSXETG00000014343	ENSXETT00000077652.1	Xenopus.2
	9: 5.22m	100151710	NP_001120888.1	Xenopus.9
Reedfish	18: 16.75m	ENSECRG00000020117	ENSECRT00000030287.1	Reedfish.18
	8: 88.45m	ENSECRG00000006364	ENSECRT00000009663.1	Reedfish.8
	12: 1.33m	ENSECRG00000022085	ENSECRT00000033321.1	Reedfish.12
Spotted gar	LG20: 14.60m	ENSLOCG00000008591	ENSLOCT00000010462.1	Loc.LG20
	LG22: 7.23m	ENSLOCG00000004892	ENSLOCT00000005892.1	Loc.LG22
Asian bonytongue	6: 36.01m	ENSSFOG00015031097	ENSSFOT00015059606.1	Scf.6.1
	6: 36.73m	ENSSFOG00015032848	ENSSFOT00015067757.1	Scf.6.2
	25: 10.92m	ENSSFOG00015022081	ENSSFOT00015035029.2	Scf.25
	10: 25.12m	ENSSFOG00015012923	ENSSFOT00015020317.2	Scf.10
	8: 32.05m	ENSSFOG00015003559	ENSSFOT00015005512.2	Scf.8
Zebrafish	10: 36.93m	ENSDARG00000100876	ENSDART00000162046.2	Zebrafish.10.1
	15: 24.21m	ENSDARG00000079414	ENSDART00000155502.3	Zebrafish.15
	10: 44.58m	ENSDARG00000100594	ENSDART00000190331.1	Zebrafish.10.2
	3: 15.26m	ENSDARG00000076052	ENSDART00000142594.2	Zebrafish.3
Japanese medaka	12: 2.24m	ENSORLG00000001195	ENSORLT00000001474.2	Ola.12
	14: 17.45m	ENSORLG00000009861	ENSORLT00000033693.1	Ola.14
	8: 14.36m	ENSORLG00000011147	ENSORLT00000013988.2	Ola.8
Elephant shark	KI635945.1: 1.87m	ENSCMIG00000014376	ENSCMIT00000034395.1	Cmi.KI635945
	KI635936.1: 3,443.18k	ENSCMIG00000014023	ENSCMIT00000033349.1	Cmi.KI635936
Thorny skate	25: 33.52m	116987188	XP_032898956.1	Ara.25
	28: 33.74m	116989180	XP_032902295.1	Ara.28
Smaller spotted catshark	1: 17.62m	119974779	XP_038669990.1	Sca.1
	12: 140.14m	119974928	XP_038670205.1	Sca.12
Ciona intestinalis	12: 3.81m	ENSCING00000003799	ENSCINT00000007829.3	Cin.12
Branchiostoma floridae	11: 2.63m	118425574	XP_035690404.1	Bfl.11.1

## Sheet: TAOK
TAOK
Ens103
Species	Chromosome/genomic scaffold	Ensembl Gene ID/Other accession nr	Ensembl Transcript ID	Assigned sequence names
Human	17: 29.39m	ENSG00000160551	ENST00000261716.8	Human.TAOK1.17
	16: 29.97m	ENSG00000149930	ENST00000308893.9	Human.TAOK2.16
	12: 118.37m	ENSG00000135090	ENST00000392533.8	Human.TAOK3.12
Platypus	2: 4.99m	ENSOANG00000043939	ENSOANT00000058208.1	Platypus.2.1
	2: 26.80m	ENSOANG00000010506	ENSOANT00000016653.5	Platypus.2.2
	17: 8.79m	ENSOANG00000012648	ENSOANT00000020007.3	Platypus.17
Duck	16: 7.48m	101794640	XP_027326076.1	Duck.16
	20: 4.92m	101803578	XP_027327618.1	Duck.20
Chicken	15: 10.11m	ENSGALG00000007396	ENSGALT00000100216.1	Chicken.15
	19: 6.15m	ENSGALG00000004082	ENSGALT00000006491.5	Chicken.19
	26: 5.52m	107050692	XP_040550826.1	Chicken.26
Coelacanth	Scaffold JH126912.1: 828.70k	ENSLACG00000013244	ENSLACT00000015157.1	Coelacanth.JH126912
	Scaffold JH129357.1: 2.73k	ENSLACG00000000503	ENSLACT00000000571.1	Coelacanth.JH129357
	Scaffold JH126719.1: 1.60m	ENSLACG00000016513	ENSLACT00000018892.1	Coelacanth.JH126719
Western clawed frog	2: 25.38m	ENSXETG00000009438	ENSXETT00000020799.4	Xenopus.2
	KV460499.1: 159.81k	ENSXETG00000011341	ENSXETT00000093755.1	Xenopus.KV460499
	1: 156.87m	ENSXETG00000022376	ENSXETT00000083622.1	Xenopus.1
Reedfish	8: 64.60m	ENSECRG00000008698	ENSECRT00000013245.1	Reedfish.8
	12: 1.44m	ENSECRG00000022151	ENSECRT00000033462.1	Reedfish.12
	18: 41.58m	ENSECRG00000020378	ENSECRT00000030648.1	Reedfish.18
Spotted gar	LG22: 10.30m	ENSLOCG00000006508	ENSLOCT00000007876.1	Loc.LG22
	Scaffold AHAT01045178.1: 21-989	ENSLOCG00000000612	ENSLOCT00000000676.1	Loc.AHAT01045178
	LG20: 4.49m	ENSLOCG00000003284	ENSLOCT00000003910.1	Loc.LG20
Asian bonytongue	4: 26.37m	ENSSFOG00015004478	ENSSFOT00015055741.1	Scf.4
	10: 12.74m	ENSSFOG00015021710	ENSSFOT00015039758.1	Scf.10
	20: 2.93m	ENSSFOG00015033268	ENSSFOT00015076543.1	Scf.20
	8: 32.00m	ENSSFOG00015001686	ENSSFOT00015055677.1	Scf.8
	6: 31.65m	ENSSFOG00015017178	ENSSFOT00015027061.2	Scf.6
	12: 4.79m	ENSSFOG00015018819	ENSSFOT00015078937.1	Scf.12
Zebrafish	15: 25.63m	ENSDARG00000069603	ENSDART00000155880.2	Zebrafish.15
	21: 40.58m	ENSDARG00000098304	ENSDART00000171997.2	Zebrafish.21
	3: 21.18m	ENSDARG00000074899	ENSDART00000155550.2	Zebrafish.3
	12: 3.84m	ENSDARG00000100620	ENSDART00000160967.2	Zebrafish.12
	5: 15.49m	ENSDARG00000060751	ENSDART00000085943.6	Zebrafish.5.1
	5: 32.16m	ENSDARG00000094052	ENSDART00000134472.2	Zebrafish.5.2
Japanese medaka	13: 11.05m	ENSORLG00000004941	ENSORLT00000006223.2	Ola.13
	14: 9.18m	ENSORLG00000003295	ENSORLT00000004100.2	Ola.14
	8: 0.79m	ENSORLG00000000228	ENSORLT00000000283.2	Ola.8
	19: 7.70m	ENSORLG00000006235	ENSORLT00000007838.2	Ola.19
	12: 13.68m	101160676	XP_020563332.1	Ola.12
	9: 3.53m	ENSORLG00000001125	ENSORLT00000001390.2	Ola.9
Elephant shark	KI635936.1: 2.71m	ENSCMIG00000012653	ENSCMIT00000029896.1	Cmi.KI635936
	KI635920.1: 57.96k	ENSCMIG00000008153	ENSCMIT00000017421.1	Cmi.KI635920
Thorny skate	28: 35.19m	116989104	XP_032902175.1	Ara.28
	25: 4.70m	116987234	XP_032898997.1	Ara.25
	NW_022630914.1: 24.85k	116970467	XP_032873004.1	Ara.NW_022630914
Smaller spotted catshark	12: 143.09m	119974950	XP_038670259.1	Catshark.12
	1: 58.53m	119962929	XP_038647167.1	Catshark.1
Ciona intestinalis	1: 1.15m	ENSCING00000002706	ENSCINT00000005522.3	Cin.1
Ciona savignyi	reftig_30: 3.12m	ENSCSAVG00000010220	ENSCSAVT00000017548.1	Csa.ref30
Fruitfly	X: 19.58m	FBgn0031030	FBtr0303999	Fruitfly.X
C elegans	III: 6.12m	WBGene00002201	T17E9.1a.2	Cel.III
Branchiostoma floridae	11: 2.76m	118425572	XP_035690398.1	Bfl.11

## Sheet: ARHGEF
ARHGEF
Ens103
Species	Chromosome/genomic scaffold	Ensembl Gene ID/Other accession nr	Ensembl Transcript ID	Assigned sequence names
Human	3: 154.12m	ENSG00000114790	ENST00000465093.6	Human.ARHGEF26.3
	1: 3.45m	ENSG00000130762	ENST00000378378.9	Human.ARHGEF16.1
	17: 8.31m	ENSG00000198844	ENST00000361926.8	Human.ARHGEF15.17
	7: 144.36m	ENSG00000050327	ENST00000056217.10	Human.ARHGEF5.7
	2: 233.01m	ENSG00000066248	ENST00000264051.8	Human.NGEF.2
	1:16.21m	ENSG00000142632	ENST00000270747.8	Human.ARHGEF19.1
Platypus	1: 112.15m	ENSOANG00000044706	ENSOANT00000061651.1	Platypus.1
	5: 75.71m	ENSOANG00000040785	ENSOANT00000060493.1	Platypus.5
Duck	9: 25.23m	ENSAPLG00000012467	ENSAPLT00000012994.2	Duck.9
	22: 1.25m	101792095	XP_027299167.2	Duck.22
Coelacanth	Scaffold JH126875.1: 1.35m	ENSLACG00000015766	ENSLACT00000018025.2	Coelacanth.JH126875
	Scaffold JH126562.1: 6.58m	ENSLACG00000019031	ENSLACT00000021800.1	Coelacanth.JH126562
Western clawed frog	7: 101.79m	549614	XP_012822094.1	Xenopus.7
	5: 105.58m	ENSXETG00000007761	ENSXETT00000092815.1	Xenopus.5
Reedfish	2: 123.63m	ENSECRG00000007267	ENSECRT00000011113.1	Reedfish.2
	8: 123.06m	ENSECRG00000007020	ENSECRT00000010710.1	Reedfish.8
Spotted gar	LG14: 2.97m	ENSLOCG00000002086	ENSLOCT00000002449.1	Loc.LG14.1
	LG25: 8.96m	ENSLOCG00000005013	ENSLOCT00000006063.1	Loc.LG25.1
Asian bonytongue	22: 5.26m	ENSSFOG00015008185	ENSSFOT00015012831.2	Scf.22
	10: 30.13m	ENSSFOG00015019498	ENSSFOT00015065391.1	Scf.10
Zebrafish	8: 47.10m	ENSDARG00000077114	ENSDART00000142979.3	Zebrafish.8
Japanese medaka	13: 12.86m	ENSORLG00000005869	ENSORLT00000007384.2	Ola.13
	7: 7.81m	ENSORLG00000004248	ENSORLT00000042638.1	Ola.7
Elephant shark	KI635947.1: 1.39m	ENSCMIG00000004096	ENSCMIT00000007689.1	Cmi.KI635947
	KI635855.1: 3.79m	ENSCMIG00000005402	ENSCMIT00000010614.1	Cmi.KI635855
Thorny skate	13: 37.04m	116979883	XP_032887693.1	Ara.13
	31: 4.70m	116990663	XP_032904473.1	Ara.31
Smaller spotted catshark	13: 150.44m	119976102	XP_038672195.1	Catshark.13
	16: 129.66m	119950693	XP_038629269.1	Catshark.16
Ciona intestinalis	1: 8.84m	ENSCING00000024868	ENSCINT00000034286.1	Cin.1
Fruitfly	3L: 16.97m	FBgn0261547	FBtr0302651	Fruitfly.3L
Branchiostoma floridae	16: 6.95m	118403942	XP_035658717.1	Bfl.16
	4: 7.03m	118413150	XP_035672227.1	Bfl.4.2
	5: 22.86m	118416741	XP_035677855.1	Bfl.5.2
	4: 7.02m	118413143	XP_035672221.1	Bfl.4.1
	5: 22.81m	118416293	XP_035677275.1	Bfl.5.1
	14: 5.42m	118430558	XP_035697388.1	Bfl.14.2
	14: 5.41m	118430036	XP_035696633.1	Bfl.14.1

[truncated: 8 more sheets: CHD, CLCN, CLSTN, COPS7, MFN, PEX5, PHC, SENP]
